# Supplementary material for: Novel Thiazolylketenyl Quinazolinones as Potential Anti-MRSA Agents and Allosteric Modulator for PBP2a
Source: Molecules. 2023 May 22;28(10):4240. doi: 10.3390/molecules28104240 (PMC10221040; doi:10.3390/molecules28104240)
Supplement: Supplementary file 1 [file molecules-28-04240-s001.zip]

Archive with 1 entries (1 files):
- molecules-2392517-supplementary.pdf
